# Supplementary material for: Added diagnostic values of three-dimensional high-resolution proton density-weighted magnetic resonance imaging for unruptured intracranial aneurysms in the circle-of-Willis: Comparison with time-of-flight magnetic resonance angiography
Source: PLoS One. 2020 Dec 3;15(12):e0243235. doi: 10.1371/journal.pone.0243235 (PMC7714200; doi:10.1371/journal.pone.0243235)
Supplement: S1 Data — (XLSX) [file pone.0243235.s001.xlsx]

## Sheet: Total
	TOF	TOF+PD	DSA
1	0	0	0
2	0	0	0
3	0	0	0
4	0	0	0
5	1	0	0
6	0	0	0
7	1	1	1
8	0	0	0
9	0	0	0
10	0	0	0
11	0	0	0
12	0	0	0
13	1	0	0
14	1	1	1
15	0	0	0
16	0	0	0
17	1	0	0
18	0	0	0
19	1	1	1
20	0	0	0
21	0	0	0
22	0	0	0
23	0	0	0
24	0	0	0
25	1	0	0
26	0	0	0
27	0	0	0
28	0	0	0
29	1	1	1
30	0	0	1
31	0	0	0
32	0	0	0
33	0	0	0
34	1	1	1
35	0	0	0
36	0	0	0
37	1	1	1
38	0	0	0
39	0	1	1
40	0	0	0
41	0	0	0
42	0	0	0
43	0	0	0
44	0	0	0
45	0	0	0
46	0	0	0
47	0	0	0
48	0	0	0
49	0	0	0
50	0	0	0
51	0	0	0
52	0	0	0
53	1	1	1
54	0	1	1
55	0	0	0
56	0	0	0
57	0	0	0
58	0	0	0
59	0	0	0
60	0	0	0
61	0	0	0
62	0	0	0
63	0	0	0
64	0	1	1
65	0	0	0
66	0	0	0
67	0	0	0
68	0	0	0
69	1	0	0
70	1	0	0
71	0	0	0
72	0	0	0
73	0	0	0
74	0	0	0
75	0	0	0
76	0	1	1
77	0	0	0
78	0	0	0
79	0	0	0
80	0	0	0
81	0	0	0
82	0	0	0
83	0	0	0
84	0	0	0
85	0	0	0
86	0	0	0
87	1	1	1
88	0	0	0
89	0	0	0
90	0	0	0
91	0	0	0
92	0	0	0
93	0	0	0
94	0	0	0
95	0	0	0
96	1	0	0
97	0	0	0
98	1	1	1
99	0	0	0
100	0	0	0
101	0	0	0
102	0	0	0
103	0	0	0
104	1	0	0
105	0	0	0
106	0	0	0
107	0	0	0
108	0	0	0
109	0	0	0
110	1	1	1
111	0	0	0
112	0	1	1
113	0	0	0
114	0	0	0
115	0	1	1
116	0	0	0
117	1	1	1
118	0	0	0
119	1	1	1
120	0	0	0
121	0	0	0
122	0	0	0
123	0	0	0
124	0	1	1
125	0	0	0
126	0	0	0
127	0	0	0
128	0	0	0
129	1	0	0
130	0	0	0
131	0	0	0
132	0	0	0
133	0	0	0
134	0	0	1
135	0	1	1
136	0	0	0
137	0	0	0
138	1	0	0
139	1	1	1
140	0	0	0
141	0	0	0
142	0	0	0
143	0	0	0
144	0	0	0
145	0	1	1
146	0	0	0
147	0	0	0
148	1	0	0
149	0	0	0
150	0	0	0
151	0	0	0
152	0	0	0
153	0	0	0
154	0	0	0
155	0	0	0
156	1	1	1
157	1	1	1
158	0	0	0
159	0	0	0
160	1	1	1
161	0	0	0
162	0	0	0
163	0	0	0
164	0	0	0
165	0	0	0
166	0	0	0
167	0	0	0
168	1	0	0
169	0	0	0
170	0	0	0
171	0	1	1
172	0	0	0
173	0	0	0
174	1	1	1
175	0	0	0
176	0	0	0
177	0	0	0
178	0	0	0
179	0	0	0
180	0	0	0
181	0	1	1
182	0	0	0
183	0	0	0
184	0	0	0
185	0	0	0
186	0	0	0
187	1	1	1
188	0	0	0
189	0	0	0
190	1	1	1
191	0	0	0
192	1	1	1
193	0	0	0
194	0	0	0
195	1	1	1
196	0	0	0
197	0	0	0
198	1	1	1
199	0	0	0
200	1	1	1
201	0	0	0
202	0	0	0
203	0	0	0
204	0	0	0
205	0	0	0
206	0	0	0
207	0	0	0
208	0	0	0
209	0	0	0
210	0	0	0
211	0	0	0
212	0	0	0
213	0	0	0
214	0	0	0
215	1	1	1
216	1	1	1
217	1	1	1
218	0	0	0
219	0	1	1
220	0	0	0
221	0	0	0
222	0	0	0
223	0	0	0
224	0	0	0
225	0	0	0
226	0	0	0
227	0	0	0
228	0	0	0
229	0	0	0
230	1	1	1
231	0	0	0
232	0	1	1
233	1	1	1
234	0	0	0
235	0	0	0
236	1	0	0
237	1	1	1
238	0	0	0
239	0	0	0
240	0	0	0
241	0	0	0
242	0	0	0
243	0	0	0
244	1	0	0
245	0	0	0
246	1	1	1
247	0	0	0
248	0	0	0
249	0	0	0
250	0	0	0
251	0	0	0
252	0	0	0
253	1	1	1
254	0	0	0
255	0	0	0
256	1	0	0
257	0	0	0
258	0	0	1
259	0	0	0
260	0	0	0
261	0	0	0
262	0	0	0
263	0	0	0
264	0	0	0
265	0	0	0
266	0	0	0
267	0	0	0
268	1	1	1
269	0	0	1
270	0	0	0
271	0	0	0
272	0	0	0
273	1	1	1
274	0	0	0
275	0	0	0
276	1	1	1
277	0	0	0
278	0	0	1
279	0	0	0
280	0	0	0
281	0	0	0
282	0	0	0
283	0	0	0
284	0	0	0
285	0	0	0
286	0	0	0
287	0	0	0
288	0	0	0
289	0	0	0
290	0	0	0
291	0	0	0
292	1	1	1
293	0	1	1
294	0	0	0
295	0	0	0
296	0	0	0
297	0	0	0
298	0	0	0
299	0	0	0
300	0	0	0
301	0	0	0
302	0	0	0
303	1	0	1
304	0	0	0
305	0	0	0
306	0	0	0
307	0	0	0
308	1	0	0
309	1	0	0
310	0	0	0
311	0	0	0
312	0	0	0
313	0	0	0
314	1	0	0
315	0	1	1
316	0	0	0
317	0	0	0
318	0	0	0
319	0	0	0
320	0	0	0
321	0	0	0
322	0	0	0
323	0	0	0
324	0	0	0
325	0	0	0
326	1	1	1
327	0	0	0
328	0	0	0
329	0	0	0
330	0	0	0
331	0	0	0
332	0	0	0
333	0	0	0
334	0	0	0
335	1	0	0
336	0	0	0
337	1	1	1
338	0	0	0
339	0	0	0
340	0	0	0
341	0	0	0
342	1	0	0
343	0	0	0
344	0	0	0
345	0	0	0
346	0	0	0
347	0	0	0
348	0	0	0
349	1	1	1
350	1	0	0
351	0	0	1
352	0	0	0
353	0	0	0
354	0	1	1
355	0	0	0
356	1	1	1
357	0	0	0
358	1	1	1
359	0	0	0
360	0	0	0
361	0	0	0
362	0	0	0
363	1	1	1
364	0	0	0
365	0	0	0
366	0	0	0
367	0	0	0
368	1	0	0
369	0	0	0
370	0	0	0
371	0	0	0
372	0	0	0
373	0	0	1
374	0	1	1
375	0	0	0
376	0	0	0
377	1	0	0
378	1	1	1
379	0	0	0
380	0	0	0
381	0	0	0
382	0	0	0
383	0	0	0
384	1	0	1
385	0	0	0
386	0	0	0
387	1	0	0
388	0	0	0
389	0	0	0
390	0	0	0
391	0	0	0
392	0	0	0
393	0	0	0
394	0	0	0
395	1	1	1
396	1	1	1
397	0	0	0
398	0	0	0
399	1	1	1
400	0	0	0
401	0	0	0
402	0	0	0
403	0	0	0
404	0	0	0
405	0	0	0
406	0	0	0
407	1	0	0
408	0	0	0
409	0	0	0
410	0	1	1
411	0	0	0
412	0	0	0
413	1	1	1
414	0	0	0
415	0	0	0
416	0	0	0
417	0	0	0
418	0	0	0
419	0	0	0
420	0	1	1
421	0	0	0
422	0	0	0
423	0	0	0
424	0	0	0
425	0	0	0
426	1	1	1
427	0	0	0
428	0	0	0
429	1	1	1
430	0	0	0
431	1	1	1
432	0	0	0
433	0	0	0
434	1	1	1
435	0	0	0
436	0	0	0
437	1	1	1
438	0	0	0
439	1	1	1
440	0	0	0
441	0	0	0
442	0	0	0
443	0	0	0
444	0	0	0
445	0	0	0
446	0	0	0
447	0	0	0
448	0	0	0
449	0	0	0
450	1	0	0
451	0	0	0
452	0	0	0
453	0	0	0
454	0	1	1
455	1	1	1
456	1	1	1
457	0	0	0
458	0	0	1
459	0	0	0
460	0	0	0
461	0	0	0
462	0	0	0
463	0	0	0
464	0	0	0
465	0	0	0
466	0	0	0
467	0	0	0
468	0	0	0
469	1	1	1
470	0	0	0
471	0	1	1
472	1	1	1
473	0	0	0
474	0	0	0
475	1	0	0
476	1	1	1
477	0	0	0
478	0	0	0
479	0	0	0
480	0	0	0
481	0	0	0
482	0	0	0
483	0	0	0
484	0	0	0
485	1	1	1
486	0	0	0
487	0	0	0
488	0	0	0
489	0	0	0
490	0	0	0
491	0	0	0
492	1	1	1
493	0	0	0
494	0	0	0
495	0	0	0
496	0	0	0
497	0	1	1
498	0	0	0
499	0	0	0
500	0	0	0
501	0	0	0
502	0	0	0
503	1	0	0
504	0	0	0
505	0	0	0
506	0	0	0
507	0	1	1
508	0	0	1
509	1	0	0
510	0	0	0
511	1	0	0
512	1	1	1
513	0	0	0
514	0	0	0
515	1	1	1
516	0	0	0
517	0	1	1
518	0	0	0
519	0	0	0
520	0	0	0
521	0	0	0
522	0	0	0
523	0	0	0
524	0	0	0
525	0	0	0
526	0	0	0
527	0	0	0
528	0	0	0
529	0	0	0
530	0	0	0
531	1	1	1
532	1	0	1
533	0	0	0
534	0	0	0
535	0	0	0
536	0	0	0
537	0	0	0
538	0	0	0
539	0	0	0
540	0	0	0
541	0	0	0
542	0	1	1
543	1	0	0
544	0	0	0
545	0	0	0
546	0	0	0
547	0	0	0
548	1	0	0
549	0	0	0
550	0	0	0
551	0	0	0
552	0	0	0
553	0	0	0
554	0	1	1
555	0	0	0
556	0	0	0
557	0	0	0
558	1	0	0
559	0	0	0
560	0	0	0
561	0	0	0
562	0	0	0
563	0	0	0
564	0	0	0
565	1	1	1
566	0	0	0
567	0	0	0
568	1	0	0
569	0	0	0
570	0	0	0
571	0	0	0
572	0	0	0
573	0	0	0
574	1	0	0
575	0	0	0
576	1	1	1
577	0	0	0
578	0	0	0
579	0	0	0
580	0	0	0
581	0	0	0
582	0	0	0
583	0	0	0
584	0	0	0
585	0	0	0
586	0	0	0
587	0	0	0
588	1	1	1
589	0	0	0
590	0	1	1
591	0	0	0
592	0	0	0
593	1	1	1
594	0	0	0
595	1	1	1
596	1	0	0
597	1	1	1
598	0	0	0
599	0	0	0
600	0	0	0
601	0	0	0
602	1	1	1
603	0	0	0
604	0	0	0
605	0	0	0
606	0	0	0
607	0	0	0
608	0	0	0
609	0	0	0
610	0	0	0
611	0	0	0
612	0	1	1
613	1	1	1
614	0	0	0
615	0	0	0
616	0	0	0
617	1	1	1
618	0	0	0
619	0	0	0
620	0	0	0
621	0	0	0
622	0	0	0
623	1	1	1
624	0	0	0
625	0	0	0
626	0	0	0
627	0	0	0
628	0	0	0
629	0	0	0
630	0	0	0
631	0	0	0
632	0	0	0
633	1	0	0
634	1	1	1
635	1	1	1
636	0	0	0
637	0	0	0
638	1	1	1
639	0	0	0
640	0	0	0
641	0	0	0
642	0	0	0
643	0	0	0
644	0	0	0
645	0	0	0
646	0	0	0
647	0	0	0
648	1	0	0
649	1	1	1
650	1	0	0
651	0	0	0
652	1	1	1
653	0	0	0
654	0	0	0
655	0	0	0
656	1	0	0
657	0	0	0
658	0	0	0
659	1	1	1
660	0	0	0
661	0	0	0
662	0	0	0
663	0	0	0
664	0	0	0
665	1	1	1
666	0	0	0
667	0	0	0
668	1	1	1
669	0	0	0
670	1	1	1
671	0	0	0
672	0	0	0
673	1	1	1
674	0	0	0
675	0	0	0
676	1	1	1
677	0	0	0
678	1	1	1
679	0	0	0
680	0	0	0
681	0	0	0
682	0	0	0
683	0	0	0
684	0	0	0
685	0	0	0
686	0	0	0
687	0	0	0
688	1	0	0
689	0	0	0
690	0	0	0
691	0	0	0
692	0	0	0
693	0	0	1
694	1	1	1
695	1	1	1
696	0	0	0
697	1	1	1
698	0	0	0
699	0	0	0
700	0	0	0
701	0	0	0
702	0	0	0
703	0	0	0
704	0	0	0
705	0	0	0
706	0	0	0
707	0	0	0
708	1	1	1
709	0	0	0
710	0	1	1
711	1	1	1
712	0	0	0
713	0	0	0
714	0	0	0
715	0	1	1
716	0	0	0
717	0	0	0
718	1	1	1
719	1	1	1
720	1	1	1
721	1	1	1
722	1	1	1
723	1	1	1
724	1	1	1
725	1	1	1
726	0	0	0
727	1	1	1
728	1	1	1
729	1	1	1
730	1	1	1
731	0	0	1
732	1	1	1
733	0	1	1
734	1	1	1
735	0	0	1
736	0	0	1
737	1	1	1
738	0	0	0
739	1	1	1
740	1	0	1
741	1	1	1
742	1	1	1
743	0	1	1
744	1	1	1
745	1	1	1
746	1	1	1
747	1	1	1
748	1	1	0
749	1	1	1
750	1	1	1
751	1	1	1
752	1	1	1
753	0	0	0
754	1	1	1
755	1	1	1
756	1	1	1
757	1	1	1
758	0	0	0
759	1	1	1
760	1	1	1
761	0	0	1
762	0	0	1
763	1	1	1
764	1	1	0
765	1	1	1
766	1	1	0
767	1	1	1
768	1	1	1
769	1	1	0
770	1	1	1
771	1	1	1
772	1	1	1
773	1	1	1
774	1	1	0
775	1	1	0
776	1	1	1
777	0	0	1
778	1	1	1
779	1	1	1
780	1	1	1
781	1	1	1
782	1	1	1
783	1	1	1
784	0	1	1
785	1	1	1
786	0	0	0
787	1	1	1
788	1	1	1
789	1	1	1
790	1	1	1
791	0	0	1
792	1	1	1
793	0	1	1
794	0	1	1
795	1	1	1
796	0	1	1
797	1	1	1
798	0	0	0
799	0	1	1
800	0	1	1
801	1	1	1
802	0	1	1
803	1	1	1
804	0	1	1
805	1	1	1
806	1	1	1
807	1	1	1
808	0	0	0
809	0	1	1
810	0	1	1
811	1	1	1
812	1	1	1
813	0	1	0
814	1	1	1
815	1	1	1
816	1	1	1
817	1	0	1
818	1	0	0
819	1	1	1
820	1	1	1
821	0	1	1
822	0	0	1
823	1	1	1
824	1	0	0
825	1	1	1
826	0	1	0
827	1	1	1
828	0	1	1
829	0	0	0
830	1	1	1
831	1	1	1
832	1	1	1
833	0	1	1
834	0	1	0
835	1	1	0
836	1	1	1
837	1	0	1
838	1	1	1
839	1	1	1
840	1	1	1
841	1	1	1
842	1	1	1
843	1	1	1
844	1	1	1
845	1	1	1
846	0	0	0
847	1	1	1
848	1	1	1
849	1	1	1
850	1	1	1
851	1	1	1
852	1	1	1
853	1	1	1
854	1	1	1
855	1	1	1
856	1	1	1
857	1	1	1
858	1	0	0
859	1	1	1
860	1	1	1
861	1	1	1
862	1	1	1
863	1	0	1
864	1	1	1
865	1	1	1
866	1	1	1
867	1	1	1
868	0	0	0
869	1	1	1
870	1	1	1
871	1	1	1
872	1	1	1
873	0	0	0
874	1	1	1
875	1	1	1
876	1	1	1
877	1	1	1
878	0	0	0
879	1	1	1
880	1	1	1
881	0	0	1
882	1	1	1
883	0	1	1
884	0	0	0
885	0	1	1
886	0	0	0
887	1	1	1
888	1	1	1
889	0	0	0
890	1	1	1
891	1	1	1
892	1	1	1
893	1	1	1
894	0	0	0
895	0	0	0
896	1	1	1
897	0	1	1
898	0	0	1
899	1	1	1
900	1	1	1
901	1	1	1
902	0	1	0
903	0	0	0
904	1	1	1
905	1	1	1
906	1	1	1
907	1	1	1
908	0	0	1
909	1	1	1
910	1	1	1
911	1	1	1
912	1	1	1
913	1	1	1
914	1	1	1
915	1	1	1
916	1	1	1
917	1	0	0
918	1	1	1
919	1	1	1
920	1	1	1
921	1	1	1
922	1	1	1
923	1	1	1
924	1	1	0
925	0	0	0
926	1	1	1
927	1	1	1
928	1	1	1
929	1	1	1
930	1	1	1
931	0	0	1
932	0	0	0
933	0	0	0
934	0	0	0
935	0	0	1
936	1	1	1
937	1	1	1
938	1	1	1
939	0	1	0
940	0	1	0
941	1	1	1
942	1	1	1
943	1	1	1
944	1	1	1
945	1	1	1
946	1	1	1
947	1	1	1
948	1	1	1
949	1	1	1
950	1	1	1
951	0	1	1
952	1	1	1
953	1	1	1
954	1	0	0
955	1	1	1
956	1	1	1
957	1	1	1
958	1	1	1
959	1	1	1
960	1	1	1
961	1	0	0
962	0	0	0
963	0	1	1
964	1	1	1
965	0	1	1
966	1	1	1
967	1	1	1
968	1	1	1
969	0	0	0
970	0	0	0
971	1	0	0
972	0	0	1
973	1	1	1
974	1	1	1
975	1	1	1
976	0	0	0
977	1	0	0
978	1	1	1
979	1	1	1
980	1	1	1
981	1	1	1
982	1	1	1
983	1	1	1
984	1	1	1
985	1	1	1
986	1	1	1
987	1	1	1
988	1	1	1
989	1	1	1
990	1	1	1
991	0	0	0
992	1	1	1
993	1	1	1
994	1	1	1
995	1	1	1
996	1	1	1
997	1	1	1
998	1	0	0
999	0	0	0
1000	0	0	1
1001	1	1	1
1002	0	1	1
1003	1	1	1
1004	1	1	1
1005	1	1	1
1006	1	0	0
1007	1	0	0
1008	0	0	0
1009	0	0	0
1010	0	1	1
1011	0	0	0
1012	0	0	0
1013	0	0	1
1014	0	0	0
1015	0	0	0
1016	0	0	0
1017	0	0	0
1018	0	0	0
1019	0	0	0
1020	0	0	0
1021	0	0	0
1022	0	0	0
1023	0	1	1
1024	0	0	0
1025	0	1	1
1026	0	0	0
1027	0	0	0
1028	0	0	0
1029	0	1	1
1030	0	0	0
1031	0	0	0
1032	0	0	1
1033	0	1	1
1034	0	0	0
1035	0	0	0
1036	0	0	0
1037	0	0	0
1038	0	0	0
1039	0	0	0
1040	0	1	1
1041	0	1	1
1042	1	1	1
1043	0	0	0
1044	0	0	0
1045	0	0	0
1046	0	0	0
1047	0	0	0
1048	0	0	0
1049	0	0	0
1050	0	0	0
1051	0	1	1
1052	0	0	0
1053	0	0	0
1054	0	0	0
1055	0	0	0
1056	0	0	0
1057	1	1	1
1058	0	0	0
1059	0	0	0
1060	0	0	0
1061	0	0	0
1062	0	0	0
1063	0	0	0
1064	1	1	1
1065	0	0	0
1066	0	0	0
1067	0	0	0
1068	0	0	0
1069	1	1	1
1070	0	0	0
1071	0	0	0
1072	1	1	1
1073	0	0	0
1074	0	0	0
1075	0	1	1
1076	0	0	0
1077	0	0	0
1078	0	0	0
1079	0	0	0
1080	0	0	0
1081	0	0	0
1082	0	0	0
1083	0	0	0
1084	0	0	0
1085	0	1	1
1086	0	0	0
1087	0	1	1
1088	0	0	0
1089	0	0	0
1090	0	0	0
1091	0	1	1
1092	0	0	0
1093	0	0	0
1094	0	1	1
1095	0	1	1
1096	0	0	0
1097	0	0	0
1098	0	0	0
1099	0	0	0
1100	0	0	0
1101	0	0	0
1102	1	1	1
1103	0	1	1
1104	1	1	1
1105	0	0	0
1106	0	0	0
1107	0	0	0
1108	0	0	0
1109	0	0	0
1110	0	0	0
1111	0	0	0
1112	0	0	0
1113	1	1	1
1114	0	0	0
1115	0	0	0
1116	0	0	0
1117	0	0	0
1118	0	0	0
1119	1	1	1
1120	0	0	0
1121	0	0	0
1122	0	0	0
1123	1	1	0
1124	0	0	0
1125	0	0	0
1126	1	1	1
1127	0	0	0
1128	0	0	0
1129	0	0	0
1130	0	0	0
1131	1	1	1
1132	0	0	0
1133	0	0	0
1134	1	1	1
1135	0	0	0
1136	0	0	0
1137	0	0	1
1138	0	0	0
1139	0	0	0
1140	0	0	0
1141	0	0	0
1142	0	0	0
1143	0	0	0
1144	0	0	0
1145	0	0	0
1146	0	0	0
1147	0	1	1
1148	0	0	0
1149	1	1	1
1150	0	0	0
1151	0	0	0
1152	0	0	0
1153	0	1	1
1154	0	0	0
1155	0	0	0
1156	1	1	1
1157	0	1	1
1158	0	0	0
1159	0	0	0
1160	0	0	0
1161	0	0	0
1162	0	0	0
1163	1	0	0
1164	1	1	1
1165	0	1	1
1166	0	1	1
1167	0	0	0
1168	0	0	0
1169	0	0	0
1170	0	0	0
1171	0	0	0
1172	0	0	0
1173	0	0	0
1174	0	0	0
1175	1	1	1
1176	0	0	0
1177	0	0	0
1178	0	0	0
1179	0	0	0
1180	0	0	0
1181	1	1	1
1182	0	0	0
1183	1	0	0
1184	0	0	0
1185	1	1	0
1186	0	0	0
1187	0	0	0
1188	1	1	1
1189	0	0	0
1190	0	0	0
1191	0	0	0
1192	0	0	0
1193	1	1	1
1194	0	0	0
1195	1	1	1
1196	1	0	0
1197	1	1	1
1198	0	1	1
1199	0	0	0
1200	0	0	0
1201	0	0	0
1202	1	1	1
1203	1	0	0
1204	1	0	0
1205	0	1	1
1206	0	0	0
1207	1	1	1
1208	1	1	1
1209	0	0	0
1210	0	0	0
1211	1	1	1
1212	1	1	1
1213	1	1	1
1214	1	1	1
1215	1	1	1
1216	1	1	1
1217	0	0	0
1218	1	1	1
1219	0	0	1
1220	0	0	0
1221	0	1	1
1222	1	1	1
1223	0	0	0
1224	1	1	1
1225	1	1	1
1226	0	0	0
1227	1	1	1
1228	1	1	1
1229	1	1	1
1230	0	0	0
1231	1	1	1
1232	1	1	1
1233	1	0	0
1234	1	1	1
1235	1	1	1
1236	1	0	0
1237	1	1	1
1238	1	0	0
1239	1	1	1
1240	1	1	1
1241	1	0	0
1242	1	1	1
1243	0	1	1
1244	0	0	0
1245	0	0	0
1246	0	0	0
1247	1	1	1
1248	1	0	0
1249	1	0	0
1250	0	0	1
1251	0	0	0
1252	1	1	1
1253	1	1	1
1254	0	0	0
1255	0	0	0
1256	1	1	1
1257	1	1	1
1258	1	1	1
1259	0	0	1
1260	1	1	1
1261	1	1	1
1262	0	0	0
1263	0	1	1
1264	0	0	1
1265	0	0	0
1266	0	0	1
1267	1	1	1
1268	0	0	0
1269	1	1	1
1270	1	1	1
1271	0	0	0
1272	1	1	1
1273	1	1	1
1274	1	1	1
1275	0	0	0
1276	1	1	1
1277	1	1	1
1278	1	1	0
1279	0	1	1
1280	1	1	1
1281	1	0	0
1282	1	1	1
1283	0	0	0
1284	1	1	1
1285	1	1	1
1286	0	0	0
1287	1	1	1
1288	0	1	1
1289	0	0	0
1290	0	0	0
1291	0	0	0
1292	1	1	1
1293	0	0	0
1294	0	0	0
1295	0	0	1
1296	0	0	0
1297	1	1	1
1298	1	1	1
1299	0	0	0
1300	0	0	0
1301	1	1	1
1302	1	1	1
1303	1	1	1
1304	0	1	1
1305	1	1	1
1306	1	1	1
1307	0	0	0
1308	1	1	1
1309	0	0	1
1310	0	0	0
1311	0	0	1
1312	1	1	1
1313	1	0	0
1314	1	1	1
1315	0	0	1
1316	0	0	0
1317	1	1	1
1318	1	1	1
1319	1	1	1
1320	0	0	0
1321	1	1	1
1322	1	1	1
1323	0	0	0
1324	1	1	1
1325	1	1	1
1326	0	0	0
1327	1	1	1
1328	0	0	0
1329	1	1	1
1330	1	1	0
1331	1	1	1
1332	1	1	1
1333	0	1	1
1334	0	0	0
1335	1	1	1
1336	1	1	1
1337	0	1	1
1338	0	0	0
1339	1	1	1
1340	1	1	1
1341	1	1	1
1342	1	1	1
1343	1	1	1
1344	1	1	1
1345	1	1	1
1346	1	1	1
1347	1	1	1
1348	1	1	1
1349	1	1	1
1350	1	1	1
1351	1	1	1
1352	1	1	1
1353	1	1	1
1354	0	1	1
1355	0	1	1
1356	1	1	1
